# Supplementary material for: Ammonia Recovery from Animal Manure via Hollow Fibre Membrane Contactors: Impact of Filtration Pre-Treatment and Organic Foulants on Mass Transfer and Performance
Source: Membranes (Basel). 2025 Dec 31;16(1):15. doi: 10.3390/membranes16010015 (PMC12843982; doi:10.3390/membranes16010015)
Supplement: Supplementary file 1 [file membranes-16-00015-s001.zip]

Archive with 1 entries (1 files):
- membranes-4052128-supplementary.pdf
